# Supplementary material for: A Synoptic Review of the Cartilaginous Fishes (Chondrichthyes: Holocephali, Elasmobranchii) from the Upper Jurassic Konservat-Lagerstätten of Southern Germany: Taxonomy, Diversity, and Faunal Relationships
Source: Diversity (Basel). Author manuscript; Available in PMC 2023 Mar 21. (PMC7614348; doi:10.3390/d15030386)
Supplement: Faunal relationships data [file EMS171121-supplement-Faunal_relationships_data.csv]

			Brachymylus	Chimaeropsis	Elasmodectes	Ischyodus	Asteracanthus	Durnonovariaodus	Hybodus	Meristodonoides	Parvodus	Planohybodus	Strophodus	Macrourogaleus	Paraorthacodus	Sphenodus	Synechodus	Crassodontidanus	Notidanoides	Pseudorhina	Heterodontus	Paracestracion	Dorsetoscyllium	Palaeorectolobus	Phorcynis	Bavariscyllium	Corysodon	Palaeoscyllium	Paleaocarcharias	Protospinax	Asterodermus	Belemnobatis	Kimmerobatis	Spathobatis
OXFO	B03	Moneva	0	0	0	0	0	0	0	0	0	0	0	0	0	0	1	0	0	1	0	0	0	0	1	0	0	0	0	1	0	0	0	1
KITI	B04	Kimmeridge Clay	1	0	1	1	1	1	0	1	1	1	1	0	0	1	1	0	0	1	1	1	0	0	0	0	0	1	0	1	0	0	1	1
KITI	B02	Solnhofen	0	1	1	1	1	0	1	0	0	0	1	1	1	1	1	0	1	1	1	1	0	1	1	1	0	1	1	1	1	0	0	1
KIMM	B02	Nusplingen	0	0	1	1	0	0	0	0	0	0	0	0	1	1	1	1	1	1	0	1	0	0	0	0	0	1	0	0	0	0	0	0
KIMM	B04	Mahlstetten	0	0	0	0	0	0	0	0	0	0	0	0	1	1	1	0	1	1	0	0	1	0	0	1	0	1	0	1	0	0	0	0
KIMM	B03	Porrentruy	0	0	0	1	1	0	1	0	0	1	1	0	0	0	0	0	0	1	1	0	0	0	1	0	1	1	0	1	0	1	0	1
KIMM	B03	Czarnoglowy	0	0	0	0	1	0	0	0	0	1	1	0	0	0	0	0	0	1	0	1	0	0	0	0	0	1	0	0	0	0	0	0
KIMM	B02	Cerin	0	0	0	0	0	0	0	0	0	0	0	0	0	0	0	0	0	0	0	0	0	0	1	0	1	0	0	0	0	1	0	1
KIMM	B04	Octeville	0	0	0	1	1	0	0	0	0	1	1	0	0	1	1	0	0	1	1	0	0	0	0	0	1	0	0	1	0	0	0	1
TITH	B03	Chassiron	0	0	0	0	1	0	0	0	1	1	0	0	0	0	0	0	0	0	1	0	0	0	1	0	1	0	0	1	0	0	0	1
